# Supplementary material for: Impact of Copper Oxide Nanoparticles on Adventitious Shoot Regeneration, Axillary Shoot Multiplication, Rooting, and Bioactive Compounds in Ajuga multiflora Bunge
Source: Plants (Basel). 2025 Dec 13;14(24):3807. doi: 10.3390/plants14243807 (PMC12736757; doi:10.3390/plants14243807)
Supplement: Supplementary file 1 [file plants-14-03807-s001.zip]

Archive with 1 entries (1 files):
- plants-4028398-supplementary.pdf
